# Supplementary material for: Effect of Supplemental Oxygen on von Willebrand Factor Activity and Ristocetin Cofactor Activity in Patients at Risk for Cardiovascular Complications Undergoing Moderate-to High-Risk Major Noncardiac Surgery—A Secondary Analysis of a Randomized Trial
Source: J Clin Med. 2023 Feb 3;12(3):1222. doi: 10.3390/jcm12031222 (PMC9918071; doi:10.3390/jcm12031222)
Supplement: Supplementary file 1 [file jcm-12-01222-s001.zip]

Archive with 1 entries (1 files):
- jcm-2172132-supplementary.pdf
